# Supplementary material for: Whole embryo culture, transcriptomics and RNA interference identify TBX1 and FGF11 as novel regulators of limb development in the mouse
Source: Sci Rep. 2020 Feb 27;10:3597. doi: 10.1038/s41598-020-60217-w (PMC7046665; doi:10.1038/s41598-020-60217-w)
Supplement: Supplementary file 2 — Supplementary Table 1. [file 41598_2020_60217_MOESM2_ESM.xlsx]

## Sheet: gene clusters
Cluster	1		2		3		4		5		6		7		8		Total
Probesets	113		19		310		200		142		66		40		228		1118
Genes	71		12		180		95		71		26		27		133		615
	Acta2		Gatm		Myh6		Hs3st3b1		Acta1		Tnc		Slc7a3		Clstn2
	Gata6		Pklr		Ccdc106		Egln3		Upk3b		Tnc		Glipr2		Cdh15
	Eif2s3y		Slc39a8		Tgfb1i1		Flrt2		Nefm		Efemp1		Gpm6b		Sulf1
	Chac1		Nrk		Mstn		Acer2		Rxrg		Gdf10		A2m		Rxfp2
	Runx1		Hsd3b1		Mef2c		Thbs4		Casq2		Tnc		A2m		Sulf1
	Hbb-b1		Atf3		Sgcg		Slc10a4		Mc2r		Wnt2		Prl8a9		Dpysl3
	Car4		Gatm		C1qtnf7		Col12a1		Myh3		Upk3b		Pde4b		Ltbp1
	Rhd		Alas2		Xpnpep2		Thbs4		Myh7		Corin		Flt1		Sema3c
	Pklr		Alas2		Atp9a		Hey2		Myl1		AW551984		Atf3		Spon1
	Car4		Hemgn		Ltbp1		Tnni1		Actn2		Wnt2		Atf3		Cyp11a1
	Gypa		Nrk		Lgr5		Plxna4		Jun		Wnt2		Rxfp2		Efemp1
	Lama1		Hsd3b2		Prss35		Nfib		Clstn2		Aldh1a2		Slc1a4		Col12a1
	Cltb		Nrk		Tgfb1i1		Colec12		Clstn2		Thbs4		Sparcl1		Svep1
	Acss1		Nrk		Kcnh7		Gabra1		Casq2		Thbs4		A2m		Rpp25
	Slc38a5		Hsd3b6		Nfia		Myl4		Clstn2		Wnt2		Ddit3		Dbh
	Kdm5d		Nrk		Angptl1		Corin		Stc2		Wnt2		Aldh1l2		Ebf3
	Etv4		Hsd3b6		Wnt2b		Thbs4		Dbh		Ppp2r2b		Pcdhb20		Plat
	Col4a1		Ank1		Sema6b		AW551984		Ntrk2		Efemp1		Sesn2		Actn2
	Sall4		Tfpi		Dbc1		Slc7a3		Aldh1a2		Gdf10		Tgfbi		Myh7
	Acta2				Myl9		Kcnab1		Jun		Tnc		Atf3		Fbn2
	Hspa1a				Kif1a		Col12a1		Myl4		Ntrk3		Prl3b1		Myh6
	Plagl1				Arpp21		Plat		Acta2		A930038C07Rik		Pde4b		Vat1l
	Epha3				Tox		Ppp2r2b		Gal		Ntrk3		Pck2		Fam84a
	Jun				Hfe2		Aplp1		AW551984		Wnt2		Pck2		Plagl1
	Ddit4				Cxcl13		Slc7a3		Lrrn4		Thbs4		Dnm3os		Fbn2
	Sulf1				Cacna2d1		Aldh1l2		Calb1		Cxcl13		Trib3		Sncaip
	Postn				Gxylt2		Gata4		Nefm		AW551984		Aldh1l2		Moxd1
	Jun				Col12a1		Slc7a3		Myl1		Crispld2		Nrp1		Sulf1
	Postn				Col12a1		Slc7a3		Clstn2		Htra1		Slc1a4		Pcp4
	Postn				Nexn		Slc7a3		Epha3		Ppp2r2b		Rxfp2		Casq2
	Ltbp1				Dkk2		Timp3		Pgm5		Gata5		Ddit3		Dpysl3
	Ncam1				Sox6		Acer2		Lrrn4		A930038C07Rik		Tac1		Sorcs1
	Gata6				Prkar1b		Gata4		Ntrk2		Lrrn4		Gabrb3		Atp2a1
	Foxp1				Plagl1		Kcnh7		Postn		Tnc		Siah2		Epha3
	Plagl1				Esyt1		Sv2a		Ppp2r2b		A930038C07Rik		Atf3		Col12a1
	Ltbp1				Sparcl1		Gata4		Corin		Efemp1		Eltd1		Sema3c
	Foxp1				Svep1		Col12a1		Foxc2		Nefm		Herpud1		Amhr2
	Postn				Gpm6a		Popdc2		Actn2		Thbs4		Slc1a4		Sparcl1
	Slc7a5				Prkar1b		Plxna4		Nefm		Plat		Stc2		Clstn2
	Lsp1				Cacna2d1		Gucy1a3		Jun		Tnc		Rxfp2		Arhgap20
	Ltbp1				Tgfb2		Ednrb		Corin		Lrrn4				Alx1
	Gata6				Dbc1		Ntrk3		A930038C07Rik		Dbh				Sparcl1
	Foxp2				Scrn1		Gata6		Nefl		Efemp1				Plce1
	Dpysl3				Lgi1		Plxna4		Mef2c		Upk3b				Edil3
	Jun				Ncam1		Acer2		Ntrk2		Ddc				Ntrk2
	Tgfbi				Gria3		Cnn1		Clstn2		Zfpm2				Cap2
	Gata6				Smyd1		Tm4sf1		A930038C07Rik		Gata5				Sulf1
	Foxp1				Arhgap20		Hoxa2		AW551984		Efemp1				Smyd1
	Tgfbi				Islr2		Thbs4		AW551984		Upk3b				Col12a1
	Sulf1				Angptl1		Ntrk3		Tnnc1		Aldh1a2				Edil3
	AW551984				Cacna1s		Col12a1		Col12a1		Ntrk2				Col12a1
	Kdm5d				Loxl1		Smtnl2		Ppp2r2b		Wnt2				Sema3c
	Acta2				Atp9a		Flt1		Actn2		Nefm				Zfpm2
	Pgm5				Svep1		Corin		Sesn2		Aldh1a2				Megf10
	Pgm5				Abi3bp		Popdc2		Sesn2		Aldh1a2				Ltbp1
	Acta2				Chrna1		Tagln		Myh7		Aldh1a2				Foxp1
	Ddx3y				Slc22a17		Aldh1l2		Jun		Aldh1a2				Ltbp1
	Acta2				Lgr5		Postn		Megf10		Efemp1				Cdh10
	Eif2s3y				Ednrb		Cxcl13		Stc2		Tnnc1				Foxc1
	Acta2				Cyr61		Col1a1		Foxc1		Aldh1a2				Tgfbi
	Aldh1a2				Myom1		Gal		Tnnc2		A930038C07Rik				Tec
	Tnc				Svep1		P4ha3		Clstn2		Ntrk2				Zdhhc2
	Tnc				Adam22		Lrrn4		Dbh		AW551984				Oprl1
	Eif2s3y				Atp9a		Pde2a		Cacna1h		Efemp1				Btg3
	Car4				Smarca2		Hoxa1		Myl1		Tagln				Dbh
	Kdm5d				Ltbp4		Col1a1		Zdhhc2		Myl4				Bnc2
	Kdm5d				Negr1		Aplp1		Prkg1						Wnt2b
	Kdm5d				Nfia		Sphkap		Megf10						Corin
	Eif2s3y				Ltbp1		Ntrk3		Prkg1						Rpp25
	Tfpi				Fam38b		Ccdc80		Col12a1						Prkg1
	Ddx3y				Lama4		Thbs4		Dbh						Nefm
	Kdm5d				Srpx		Thbs4		Crispld2						Col12a1
	Kdm5d				Arhgap20		AW551984		Postn						AW551984
	Adra2b				Tbx1		Akap12		Hoxa1						Myl4
	Ddx3y				Ahr		Thbs4		Tagln						Plxna4
	Mfap5				Svep1		Col1a1		Gal						Rxrg
	C3				Atp9a		Rxrg		Myh7						Hoxa1
	Kel				Adamts7		Acer2		Clstn2						Fbn2
	Sgk1				Tmtc2		Plxna4		E330013P04Rik						Scrn1
	---				Fzd8		Corin		Megf10						Arhgap20
	Nrk				Fcrls		Thbs4		Arhgap20						Chrna3
	Ppp2r2c				Ahr		Ednrb		Ntrk2						Actn3
	Spna1				Abi3bp		Palmd		Clstn2						Amhr2
	Hoxa11				Timp3		Ddr1		Sesn2						Stmn3
	Kel				Stmn2		Amph		Dbh						C1qtnf3
	Cpeb4				Kctd12b		Col12a1		Edil3						Ltbp1
	Rhag				Doc2b		Actg2		Ntrk2						Actn3
	Arpc1b				Aldh1l2		Gpm6a		Ddc						Akap12
	Pprc1				Anxa6		Gdf10		Cacna1h						Slc7a1
	Hoxa11				Nlgn3		Flrt2		AW551984						Moxd1
	Ddx3y				Unc5d		Col12a1		Opcml						Dpf3
	Ldlr				Adam22		Aplp1		Plat						Ascl1
	Lhx9				Lphn3		Prkg1		Gata5						Sulf1
	Ddx3y				Necab1		Nfib		Kcnh7						Kif1a
	2010204K13Rik				Pcdhb17		Upk3b		Col12a1						Chrna3
	Lhx2				Rln1		Rerg		Ntrk3						Postn
	BC021785				Cacna1h		Gata5		Stc2						Ncam1
	Inhba				Atp9a		AW551984		Actn2						A2m
	Mbip				Atp9a		Fzd4		Sema3c						Col12a1
	Ttpa				Camk1g		Ednrb		Edil3						Ltbp1
	Pmp22				Chst1		Edil3		Slc1a4						Ncam1
	9930013L23Rik				Astn2		Dpysl3		Cdh10						Mef2c
	Sesn2				Dbc1		Ddc		Dbh						Col12a1
	Hprt				Gria3		Kcnab1		Myl9						Cdh15
	Gpx2				Plxna4		Crispld2		Dbh						Myh7
	Gpx2				Cacna1h		Plxna4		Plat						Fras1
	Fndc3c1				Nuak1		Gata5		Gria3						Olfml2b
	Fst				Prkar1b		Corin		Gnas						Col12a1
	Nfatc1				Cap2		Akap12		Myl4						Herpud1
	Slc1a4				Col1a2		Aplp1		Wt1						Megf10
	Cd44				Calcrl		Corin		Epha3						Megf10
	Hprt				Sncaip		Prkg1		Tnnt2						Prkg1
	Kdelr3				Ltbp1		Hspa1a		Ppp2r2b						Dpf3
					Acvr2a		Tnnt2		Ednrb						Casq2
					Esyt1		Svep1		Col12a1						St8sia1
					Prkar1b		Crispld2		Ntrk2						Rxrg
					Myh7		Col12a1		Aldh1a1						Adra2a
					Fzd8		Kcnab1		Rxfp2						Sulf1
					Ddit4		Zfpm2		Krt15						Sema3c
					Ltbp1		Gdf10		Mef2c						Col12a1
					P4ha3		Slc7a3		Edil3						Ltbp1
					Ptprm		Corin		Sulf1						Adamts1
					Pde7b		Kcnab1		AW551984						Ntrk2
					Adamts12		Ntrk2		Rxrg						Edil3
					Tgfb1i1		Thbs4		Actn2						Myh7
					Svil		Loxl1		Aplp1						Dpp6
					Cdh8		Ednrb		Epha3						Calb1
					Plxna4		Hey2		Actn2						Gpm6a
					Atp2a1		Ednrb		Rxfp2						Actn2
					Col6a2		AW551984		Moxd1						Clstn2
					Tnnt2		Crispld2		Clstn2						Galnt14
					Ncoa1		Thbs4		Rxfp2						Smyd1
					Cacna1h		Epha3		Lrrn4						Tnni1
					Grip1		Corin		Nefl						Fbn1
					Atp9a		Cacna1h		Plat						Moxd1
					Scn3b		Ppp2r2b		Ednrb						Rxrg
					Lyve1		Corin		Gdf10						Ndst3
					Dnmt3a		Plat		AW551984						Cxcl12
					Vwf		Svep1		Sesn2						Tmem8c
					Cdh8		Cacna1h		Smyd1						Ednrb
					Klhdc8b		Tnc		Tppp3						Adamts1
					Tmtc2		Slc7a3		Hey2						Fzd4
					Dbc1		Thbs4								Rxrg
					Atp9a		Lrrn4								Gpm6b
					Bai2		Kcnab1								Ntrk2
					Samd4		Corin								Foxp2
					Meg3		AW551984								Pde4b
					Dok5		Myl9								Atp9a
					Col14a1		Lrrn4								Kif1a
					Pgcp		Postn								Lgi1
					Prkar1b		Ddc								Sema3c
					Anxa6		Slc7a3								Dennd5b
					Chrnb1		AW551984								Adcyap1r1
					Sox6		AW551984								Clstn2
					Ltbp1		Ednrb								Gfra3
					Astn2		Plat								Plce1
					Cacng4		Sphkap								Gfra2
					Vwf		Col1a1								Tubg2
					Tmem35		Odz3								Bmp5
					Zeb2		Ncam1								Slc1a4
					Thbs2		Edn1								Celf2
					Lgr5		Fgf11								Megf10
					Plxna4		AW551984								Svep1
					Plagl1		Cd36								Cap2
					Gpm6a		Col1a1								Ccdc80
					Gjb6		Fzd4								Kif1a
					Fbn1		Popdc2								Rbms3
					Pgcp		Col12a1								Loxl1
					Prkg1		Nuak1								Ncam1
					Arhgap20		Opcml								Svep1
					Kcne1l		Flt1								Dpysl3
					Dab1		Postn								Kcnab1
					Cdh8		P4ha3								Cacna1h
					Abi3bp		Cacna1h								Pgcp
					Col1a2		Zeb2								Stab1
					Neurl3		Amph								Gria3
					Scn3b		Rxrg								Adcyap1r1
					Plag1		A2m								Megf10
					Rbms3		Acer2								Lgr5
					Hcn1		Tagln								Amhr2
					Dbc1		Spon1								Tox
					Scn3b		Sulf1								Igf1
					Kif1a		Kif1a								Lrrtm3
					Tmem35		Sv2a								Arhgap20
					Megf10		Akap12								Sorcs1
					Mybpc1		Cnn1								Cap2
					Dok5		Col1a1								Col12a1
					Erbb3		Col6a1								Slc44a5
					Olfml2b		Col6a2								P4ha3
					Sparcl1		Postn								Cdh15
					Sncaip		Foxp2								Lrrn1
					Enpp2		Amph								Mstn
					Lfng		Gabrp								Atp2a1
					Atp2a1		Ebf4								Shisa2
					Gpm6b		Tgfb1i1								Ncam1
					Esyt1		Zfpm2								Rhox6
					Gria3		Nfia								Sulf1
					Lphn3		Lepre1								Kif1a
					Col6a3		Crispld2								Ddr1
					Loxl1		Rbms3								Bai2
					Sox6										Ppp1r3c
					Nfia										Chrnb1
					Chst1										Col12a1
					Ptprm										Prkg1
					Smarca2										Megf10
					Postn										Lgr5
					Bai2										Megf10
					Cpt1c										Casq2
					Fbn1										Aplp1
					Mme										Col12a1
					Ltbp1										Ltbp1
					Kif1a										Col12a1
					Ddr1										Fzd4
					Pdgfd										Kif1a
					Gxylt2										Smarca2
					Dsc3										Tpm2
					Col12a1										Tgfb2
					Cacna1h										Prkg1
					Kcnab1										Rxrg
					Dpysl3										Cacna1h
					Ppp1r3c										Col12a1
					Celf2										Prkg1
					Gfra3										Nfib
					Chrnb1										Col5a1
					Celf2										Tppp3
					Gstm6										Moxd1
					Tgfb2										Adamts12
					Astn2										Dpysl3
					Chrnb1
					Prox1
					Col12a1
					Kcnj8
					Esyt1
					Moxd1
					Wbscr17
					Abat
					Dpp6
					Lama4
					Gfra3
					Timp3
					Mef2c
					Rbms3
					Mef2c
					Ddah1
					Lgi3
					Dkk2
					Astn2
					Myl9
					Ngfr
					Lingo1
					Mef2c
					Mybph
					Itga4
					Kif1a
					Tmeff2
					Chrng
					Lama4
					Usp11
					Actn3
					Slc44a5
					Zeb2
					Foxp2
					Adamts12
					Ddc
					Gfra3
					P4ha3
					Adcy2
					Anxa6
					Cap2
					Astn2
					Fbn1
					Tnnt2
					Ebf3
					Wnt2b
					Col12a1
					Ccl3
					Ascl1
					Gpm6a
					Col12a1
					Cacna1h
					Esyt1
					Sox10
					Ednrb
					Ltbp1
					Tmeff2
					Col8a2
					Lgr5
					Meis1
					Siah2
					Tmtc2
					Egfl6
					Lama4
					Sytl2
					Ebf3
					Npr3
					Moxd1
					Krt14
					Dpysl3
					Col12a1
					Megf10
					Gpm6a
					Ltbp1
					Pgcp
					Sox6
					Ahr
					Slc24a3
					Rxrg
					Col12a1
					Gfra3
					Slc1a4

## Sheet: 395 gene list
Symbol	Gene Name	Location	Type(s)
2010204K13Rik	RIKEN cDNA 2010204K13 gene	Other	other
A2m	alpha-2-macroglobulin	Extracellular Space	transporter
Abat	4-aminobutyrate aminotransferase	Cytoplasm	enzyme
Abi3bp	ABI gene family, member 3 (NESH) binding protein	Extracellular Space	other
Acer2	alkaline ceramidase 2	Cytoplasm	enzyme
Acss1	acyl-CoA synthetase short chain family member 1	Cytoplasm	enzyme
Acta1	actin, alpha 1, skeletal muscle	Cytoplasm	other
Acta2	actin, alpha 2, smooth muscle, aorta	Cytoplasm	other
Actg2	actin, gamma 2, smooth muscle, enteric	Cytoplasm	other
Actn2	actinin alpha 2	Nucleus	transcription regulator
Actn3	actinin alpha 3	Plasma Membrane	other
Acvr2a	activin A receptor type 2A	Plasma Membrane	kinase
Adam22	ADAM metallopeptidase domain 22	Plasma Membrane	peptidase
Adamts1	ADAM metallopeptidase with thrombospondin type 1 motif 1	Extracellular Space	peptidase
Adamts12	ADAM metallopeptidase with thrombospondin type 1 motif 12	Extracellular Space	peptidase
Adamts7	ADAM metallopeptidase with thrombospondin type 1 motif 7	Extracellular Space	peptidase
Adcy2	adenylate cyclase 2	Plasma Membrane	enzyme
Adcyap1r1	ADCYAP receptor type I	Plasma Membrane	G-protein coupled receptor
Adra2a	adrenoceptor alpha 2A	Plasma Membrane	G-protein coupled receptor
Adra2b	adrenoceptor alpha 2B	Plasma Membrane	G-protein coupled receptor
Ahr	aryl hydrocarbon receptor	Nucleus	ligand-dependent nuclear receptor
Akap12	A-kinase anchoring protein 12	Cytoplasm	transporter
Alas2	5'-aminolevulinate synthase 2	Cytoplasm	enzyme
Aldh1a1	aldehyde dehydrogenase 1 family member A1	Cytoplasm	enzyme
Aldh1a2	aldehyde dehydrogenase 1 family member A2	Cytoplasm	enzyme
Aldh1l2	aldehyde dehydrogenase 1 family member L2	Cytoplasm	enzyme
Alx1	ALX homeobox 1	Nucleus	transcription regulator
Amhr2	anti-Mullerian hormone receptor type 2	Plasma Membrane	kinase
Amph	amphiphysin	Plasma Membrane	other
Angptl1	angiopoietin like 1	Plasma Membrane	other
Ank1	ankyrin 1	Plasma Membrane	other
Anxa6	annexin A6	Plasma Membrane	ion channel
Aplp1	amyloid beta precursor like protein 1	Extracellular Space	other
Arhgap20	Rho GTPase activating protein 20	Cytoplasm	other
Arpc1b	actin related protein 2/3 complex subunit 1B	Cytoplasm	other
Arpp21	cAMP regulated phosphoprotein 21	Cytoplasm	other
Ascl1	achaete-scute family bHLH transcription factor 1	Nucleus	transcription regulator
Astn2	astrotactin 2	Cytoplasm	other
Atf3	activating transcription factor 3	Nucleus	transcription regulator
Atp2a1	ATPase sarcoplasmic/endoplasmic reticulum Ca2+ transporting 1	Cytoplasm	transporter
Atp9a	ATPase phospholipid transporting 9A (putative)	Cytoplasm	transporter
AW551984	expressed sequence AW551984	Other	other
Bmp5	bone morphogenetic protein 5	Extracellular Space	growth factor
Bnc2	basonuclin 2	Nucleus	transcription regulator
Btg3	BTG anti-proliferation factor 3	Nucleus	other
C1qtnf3	C1q and TNF related 3	Extracellular Space	other
C1qtnf7	C1q and TNF related 7	Extracellular Space	other
C3	complement C3	Extracellular Space	peptidase
Car4	carbonic anhydrase 4	Plasma Membrane	enzyme
Cacna1h	calcium voltage-gated channel subunit alpha1 H	Plasma Membrane	ion channel
Cacna1s	calcium voltage-gated channel subunit alpha1 S	Plasma Membrane	ion channel
Cacna2d1	calcium voltage-gated channel auxiliary subunit alpha2delta 1	Plasma Membrane	ion channel
Cacng4	calcium voltage-gated channel auxiliary subunit gamma 4	Plasma Membrane	ion channel
Calb1	calbindin 1	Cytoplasm	other
Calcrl	calcitonin receptor like receptor	Plasma Membrane	G-protein coupled receptor
Camk1g	calcium/calmodulin dependent protein kinase IG	Cytoplasm	kinase
Cap2	cyclase associated actin cytoskeleton regulatory protein 2	Plasma Membrane	other
Casq2	calsequestrin 2	Cytoplasm	other
Ccdc106	coiled-coil domain containing 106	Extracellular Space	other
Ccdc80	coiled-coil domain containing 80	Nucleus	other
Ccl3	C-C motif chemokine ligand 3 like 3	Extracellular Space	cytokine
Cd36	CD36 molecule	Plasma Membrane	transmembrane receptor
Cd44	CD44 molecule (Indian blood group)	Plasma Membrane	other
Cdh10	cadherin 10	Plasma Membrane	other
Cdh15	cadherin 15	Plasma Membrane	other
Cdh8	cadherin 8	Plasma Membrane	other
Celf2	CUGBP Elav-like family member 2	Nucleus	other
Chac1	ChaC glutathione specific gamma-glutamylcyclotransferase 1	Cytoplasm	enzyme
Chrna1	cholinergic receptor nicotinic alpha 1 subunit	Plasma Membrane	transmembrane receptor
Chrna3	cholinergic receptor nicotinic alpha 3 subunit	Plasma Membrane	transmembrane receptor
Chrnb1	cholinergic receptor nicotinic beta 1 subunit	Plasma Membrane	transmembrane receptor
Chrng	cholinergic receptor nicotinic gamma subunit	Plasma Membrane	transmembrane receptor
Chst1	carbohydrate sulfotransferase 1	Cytoplasm	enzyme
Clstn2	calsyntenin 2	Plasma Membrane	transporter
Cltb	clathrin light chain B	Plasma Membrane	other
Cnn1	calponin 1	Cytoplasm	other
Col12a1	collagen type XII alpha 1 chain	Extracellular Space	other
Col14a1	collagen type XIV alpha 1 chain	Extracellular Space	other
Col1a1	collagen type I alpha 1 chain	Extracellular Space	other
Col1a2	collagen type I alpha 2 chain	Extracellular Space	other
Col4a1	collagen type IV alpha 1 chain	Extracellular Space	other
Col5a1	collagen type V alpha 1 chain	Extracellular Space	other
Col6a1	collagen type VI alpha 1 chain	Extracellular Space	other
Col6a2	collagen type VI alpha 2 chain	Extracellular Space	other
Col6a3	collagen type VI alpha 3 chain	Extracellular Space	other
Col8a2	collagen type VIII alpha 2 chain	Extracellular Space	other
Colec12	collectin subfamily member 12	Plasma Membrane	transmembrane receptor
Corin	corin, serine peptidase	Plasma Membrane	peptidase
Cpeb4	cytoplasmic polyadenylation element binding protein 4	Plasma Membrane	other
Cpt1c	carnitine palmitoyltransferase 1C	Cytoplasm	enzyme
Crispld2	cysteine rich secretory protein LCCL domain containing 2	Cytoplasm	other
Cxcl12	C-X-C motif chemokine ligand 12	Extracellular Space	cytokine
Cxcl13	C-X-C motif chemokine ligand 13	Extracellular Space	cytokine
Cyp11a1	cytochrome P450 family 11 subfamily A member 1	Cytoplasm	enzyme
Cyr61	cysteine rich angiogenic inducer 61	Extracellular Space	other
Dab1	DAB1, reelin adaptor protein	Cytoplasm	other
Dbh	dopamine beta-hydroxylase	Cytoplasm	enzyme
Ddah1	dimethylarginine dimethylaminohydrolase 1	Cytoplasm	enzyme
Ddc	dopa decarboxylase	Cytoplasm	enzyme
Ddit3	DNA damage inducible transcript 3	Nucleus	transcription regulator
Ddit4	DNA damage inducible transcript 4	Cytoplasm	other
Ddr1	discoidin domain receptor tyrosine kinase 1	Plasma Membrane	kinase
Ddx3y	DEAD-box helicase 3 Y-linked	Cytoplasm	enzyme
Dennd5b	DENN domain containing 5B	Cytoplasm	other
Dkk2	dickkopf WNT signaling pathway inhibitor 2	Extracellular Space	other
Dnm3os	dynamin 3, opposite strand	Plasma Membrane	other
Dnmt3a	DNA methyltransferase 3 alpha	Nucleus	enzyme
Doc2b	double C2 domain beta	Cytoplasm	transporter
Dok5	docking protein 5	Plasma Membrane	other
Dpf3	double PHD fingers 3	Nucleus	other
Dpp6	dipeptidyl peptidase like 6	Plasma Membrane	other
Dpysl3	dihydropyrimidinase like 3	Cytoplasm	enzyme
Dsc3	desmocollin 3	Plasma Membrane	other
E330013P04Rik	RIKEN cDNA E330013P04 gene	Other	other
Ebf3	early B cell factor 3	Nucleus	transcription regulator
Ebf4	early B cell factor 4	Nucleus	transcription regulator
Edil3	EGF like repeats and discoidin domains 3	Extracellular Space	other
Edn1	endothelin 1	Extracellular Space	cytokine
Ednrb	endothelin receptor type B	Plasma Membrane	G-protein coupled receptor
Efemp1	EGF containing fibulin extracellular matrix protein 1	Extracellular Space	enzyme
Egfl6	EGF like domain multiple 6	Extracellular Space	other
Egln3	egl-9 family hypoxia inducible factor 3	Cytoplasm	enzyme
Eif2s3y	eukaryotic translation initiation factor 2, subunit 3, structural gene Y-linked	Other	other
Enpp2	ectonucleotide pyrophosphatase/phosphodiesterase 2	Plasma Membrane	enzyme
Epha3	EPH receptor A3	Plasma Membrane	kinase
Erbb3	erb-b2 receptor tyrosine kinase 3	Plasma Membrane	kinase
Esyt1	extended synaptotagmin 1	Cytoplasm	other
Etv4	ETS variant 4	Nucleus	transcription regulator
Fam84a	family with sequence similarity 84 member A	Other	other
Fbn1	fibrillin 1	Extracellular Space	other
Fbn2	fibrillin 2	Extracellular Space	other
Fcrls	Fc receptor-like S, scavenger receptor	Plasma Membrane	other
Fgf11	fibroblast growth factor 11	Extracellular Space	growth factor
Flrt2	fibronectin leucine rich transmembrane protein 2	Plasma Membrane	other
Flt1	fms related tyrosine kinase 1	Plasma Membrane	kinase
Fndc3c1		Other	other
Foxc1	forkhead box C1	Nucleus	transcription regulator
Foxc2	forkhead box C2	Nucleus	transcription regulator
Foxp1	forkhead box P1	Nucleus	transcription regulator
Foxp2	forkhead box P2	Nucleus	transcription regulator
Fras1	Fraser extracellular matrix complex subunit 1	Extracellular Space	other
Fst	follistatin	Extracellular Space	other
Fzd4	frizzled class receptor 4	Plasma Membrane	G-protein coupled receptor
Fzd8	frizzled class receptor 8	Plasma Membrane	G-protein coupled receptor
Gabra1	gamma-aminobutyric acid type A receptor alpha1 subunit	Plasma Membrane	ion channel
Gabrb3	gamma-aminobutyric acid type A receptor beta3 subunit	Plasma Membrane	ion channel
Gabrp	gamma-aminobutyric acid type A receptor pi subunit	Plasma Membrane	ion channel
Gal	galanin and GMAP prepropeptide	Extracellular Space	other
Galnt14	polypeptide N-acetylgalactosaminyltransferase 14	Cytoplasm	enzyme
Wbscr17	polypeptide N-acetylgalactosaminyltransferase 17	Cytoplasm	enzyme
Gata4	GATA binding protein 4	Nucleus	transcription regulator
Gata5	GATA binding protein 5	Nucleus	transcription regulator
Gata6	GATA binding protein 6	Nucleus	transcription regulator
Gatm	glycine amidinotransferase	Cytoplasm	enzyme
Gdf10	growth differentiation factor 10	Extracellular Space	growth factor
Gfra2	GDNF family receptor alpha 2	Plasma Membrane	transmembrane receptor
Gfra3	GDNF family receptor alpha 3	Plasma Membrane	transmembrane receptor
Gjb6	gap junction protein beta 6	Plasma Membrane	transporter
Glipr2	GLI pathogenesis related 2	Cytoplasm	other
Gnas	GNAS complex locus	Plasma Membrane	enzyme
Gpm6a	glycoprotein M6A	Plasma Membrane	ion channel
Gpm6b	glycoprotein M6B	Plasma Membrane	other
Gpx2	glutathione peroxidase 2	Cytoplasm	enzyme
Gria3	glutamate ionotropic receptor AMPA type subunit 3	Plasma Membrane	ion channel
Grip1	glutamate receptor interacting protein 1	Plasma Membrane	transcription regulator
Gstm6	glutathione S-transferase, mu 6	Cytoplasm	enzyme
Gxylt2	glucoside xylosyltransferase 2	Other	other
Gypa	glycophorin A	Plasma Membrane	other
Hbb-b1	hemoglobin, beta adult major chain	Extracellular Space	transporter
Hcn1	hyperpolarization activated cyclic nucleotide gated potassium channel 1	Plasma Membrane	ion channel
Hemgn	hemogen	Nucleus	other
Herpud1	homocysteine inducible ER protein with ubiquitin like domain 1	Cytoplasm	other
Hey2	hes related family bHLH transcription factor with YRPW motif 2	Nucleus	transcription regulator
Hfe2	hemojuvelin BMP co-receptor	Plasma Membrane	other
Hoxa1	homeobox A1	Nucleus	transcription regulator
Hoxa11	homeobox A11	Nucleus	transcription regulator
Hoxa2	homeobox A2	Nucleus	transcription regulator
Hprt	hypoxanthine phosphoribosyltransferase 1	Cytoplasm	enzyme
Hs3st3b1	heparan sulfate-glucosamine 3-sulfotransferase 3B1	Cytoplasm	enzyme
Hsd3b6	hydroxy-delta-5-steroid dehydrogenase, 3 beta- and steroid delta-isomerase 1	Cytoplasm	enzyme
Hsd3b2	hydroxy-delta-5-steroid dehydrogenase, 3 beta- and steroid delta-isomerase 1	Cytoplasm	enzyme
Hsd3b1	hydroxy-delta-5-steroid dehydrogenase, 3 beta- and steroid delta-isomerase 2	Cytoplasm	enzyme
Hspa1a	heat shock protein family A (Hsp70) member 1A	Cytoplasm	enzyme
Htra1	HtrA serine peptidase 1	Extracellular Space	peptidase
Igf1	insulin like growth factor 1	Extracellular Space	growth factor
Inhba	inhibin subunit beta A	Extracellular Space	growth factor
Islr2	immunoglobulin superfamily containing leucine rich repeat 2	Plasma Membrane	other
Itga4	integrin subunit alpha 4	Plasma Membrane	transmembrane receptor
Jun	Jun proto-oncogene, AP-1 transcription factor subunit	Nucleus	transcription regulator
Kcnab1	potassium voltage-gated channel subfamily A member regulatory beta subunit 1	Plasma Membrane	ion channel
Kcne1l	potassium voltage-gated channel subfamily E regulatory subunit 5	Plasma Membrane	ion channel
Kcnh7	potassium voltage-gated channel subfamily H member 7	Plasma Membrane	ion channel
Kcnj8	potassium voltage-gated channel subfamily J member 8	Plasma Membrane	ion channel
Kctd12b	potassium channel tetramerisation domain containing 12b	Plasma Membrane	ion channel
Kdelr3	KDEL endoplasmic reticulum protein retention receptor 3	Cytoplasm	transporter
Kdm5d	lysine demethylase 5D	Nucleus	enzyme
Kel	Kell metallo-endopeptidase (Kell blood group)	Plasma Membrane	peptidase
Kif1a	kinesin family member 1A	Cytoplasm	other
Klhdc8b	kelch domain containing 8B	Cytoplasm	other
Krt14	keratin 14	Cytoplasm	other
Krt15	keratin 15	Cytoplasm	other
Lama1	laminin subunit alpha 1	Extracellular Space	other
Lama4	laminin subunit alpha 4	Extracellular Space	enzyme
Ldlr	low density lipoprotein receptor	Plasma Membrane	transporter
Lfng	LFNG O-fucosylpeptide 3-beta-N-acetylglucosaminyltransferase	Cytoplasm	enzyme
Lgi1	leucine rich glioma inactivated 1	Plasma Membrane	other
Lgi3	leucine rich repeat LGI family member 3	Extracellular Space	other
Lgr5	leucine rich repeat containing G protein-coupled receptor 5	Plasma Membrane	transmembrane receptor
Lhx2	LIM homeobox 2	Nucleus	transcription regulator
Lhx9	LIM homeobox 9	Nucleus	transcription regulator
Lingo1	leucine rich repeat and Ig domain containing 1	Plasma Membrane	other
Loxl1	lysyl oxidase like 1	Extracellular Space	enzyme
Lrrn1	leucine rich repeat neuronal 1	Other	other
Lrrn4	leucine rich repeat neuronal 4	Plasma Membrane	other
Lrrtm3	leucine rich repeat transmembrane neuronal 3	Plasma Membrane	other
Lsp1	lymphocyte specific protein 1	Cytoplasm	other
Ltbp1	latent transforming growth factor beta binding protein 1	Extracellular Space	other
Ltbp4	latent transforming growth factor beta binding protein 4	Extracellular Space	growth factor
Lyve1	lymphatic vessel endothelial hyaluronan receptor 1	Plasma Membrane	transmembrane receptor
Mbip	MAP3K12 binding inhibitory protein 1	Nucleus	other
Mc2r	melanocortin 2 receptor	Plasma Membrane	G-protein coupled receptor
Mef2c	myocyte enhancer factor 2C	Nucleus	transcription regulator
Meg3	maternally expressed 3	Other	other
Megf10	multiple EGF like domains 10	Plasma Membrane	transmembrane receptor
Meis1	Meis homeobox 1	Nucleus	transcription regulator
Mfap5	microfibril associated protein 5	Extracellular Space	other
Mme	membrane metalloendopeptidase	Plasma Membrane	peptidase
Moxd1	monooxygenase DBH like 1	Cytoplasm	enzyme
Mstn	myostatin	Extracellular Space	growth factor
Mybpc1	myosin binding protein C, slow type	Cytoplasm	other
Mybph	myosin binding protein H	Cytoplasm	other
Myh3	myosin heavy chain 3	Cytoplasm	enzyme
Myh6	myosin heavy chain 6	Cytoplasm	enzyme
Myh7	myosin heavy chain 7	Cytoplasm	enzyme
Myl1	myosin light chain 1	Cytoplasm	other
Myl4	myosin light chain 4	Cytoplasm	other
Myl9	myosin light chain 9	Cytoplasm	other
Myom1	myomesin 1	Cytoplasm	other
Ncam1	neural cell adhesion molecule 1	Plasma Membrane	other
Ncoa1	nuclear receptor coactivator 1	Nucleus	transcription regulator
Ndst3	N-deacetylase and N-sulfotransferase 3	Cytoplasm	enzyme
Necab1	N-terminal EF-hand calcium binding protein 1	Cytoplasm	other
Nefl	neurofilament light	Cytoplasm	other
Nefm	neurofilament, medium polypeptide	Plasma Membrane	other
Negr1	neuronal growth regulator 1	Plasma Membrane	other
Neurl3	neuralized E3 ubiquitin protein ligase 3	Other	enzyme
Nexn	nexilin F-actin binding protein	Plasma Membrane	other
Nfatc1	nuclear factor of activated T cells 1	Nucleus	transcription regulator
Nfia	nuclear factor I A	Nucleus	transcription regulator
Nfib	nuclear factor I B	Nucleus	transcription regulator
Ngfr	nerve growth factor receptor	Plasma Membrane	transmembrane receptor
Nlgn3	neuroligin 3	Plasma Membrane	enzyme
Npr3	natriuretic peptide receptor 3	Plasma Membrane	G-protein coupled receptor
Nrk	Nik related kinase	Other	kinase
Nrp1	neuropilin 1	Plasma Membrane	transmembrane receptor
Ntrk2	neurotrophic receptor tyrosine kinase 2	Plasma Membrane	kinase
Ntrk3	neurotrophic receptor tyrosine kinase 3	Plasma Membrane	kinase
Nuak1	NUAK family kinase 1	Nucleus	kinase
Olfml2b	olfactomedin like 2B	Extracellular Space	other
Opcml	opioid binding protein/cell adhesion molecule like	Plasma Membrane	other
Oprl1	opioid related nociceptin receptor 1	Plasma Membrane	G-protein coupled receptor
P4ha3	prolyl 4-hydroxylase subunit alpha 3	Cytoplasm	enzyme
Palmd	palmdelphin	Cytoplasm	other
Pcdhb20	protocadherin beta 14	Plasma Membrane	other
Pcdhb17	protocadherin beta 16	Other	other
Pck2	phosphoenolpyruvate carboxykinase 2, mitochondrial	Cytoplasm	kinase
Pcp4	Purkinje cell protein 4	Cytoplasm	other
Pde2a	phosphodiesterase 2A	Cytoplasm	enzyme
Pde4b	phosphodiesterase 4B	Cytoplasm	enzyme
Pde7b	phosphodiesterase 7B	Cytoplasm	enzyme
Pdgfd	platelet derived growth factor D	Extracellular Space	growth factor
Pgm5	phosphoglucomutase 5	Cytoplasm	enzyme
Pklr	pyruvate kinase L/R	Cytoplasm	kinase
Plag1	PLAG1 zinc finger	Nucleus	transcription regulator
Plagl1	PLAG1 like zinc finger 1	Nucleus	transcription regulator
Plat	plasminogen activator, tissue type	Extracellular Space	peptidase
Plce1	phospholipase C epsilon 1	Cytoplasm	enzyme
Plxna4	plexin A4	Plasma Membrane	transmembrane receptor
Pmp22	peripheral myelin protein 22	Plasma Membrane	other
Popdc2	popeye domain containing 2	Plasma Membrane	other
Postn	periostin	Extracellular Space	other
Ppp1r3c	protein phosphatase 1 regulatory subunit 3C	Cytoplasm	phosphatase
Ppp2r2b	protein phosphatase 2 regulatory subunit Bbeta	Cytoplasm	phosphatase
Ppp2r2c	protein phosphatase 2 regulatory subunit Bgamma	Nucleus	phosphatase
Pprc1	peroxisome proliferator-activated receptor gamma, coactivator-related 1	Nucleus	transcription regulator
Prkar1b	protein kinase cAMP-dependent type I regulatory subunit beta	Cytoplasm	kinase
Prkg1	protein kinase cGMP-dependent 1	Cytoplasm	kinase
Prl3b1	prolactin family 3, subfamily b, member 1	Extracellular Space	growth factor
Prl8a9	prolactin family8, subfamily a, member 9	Extracellular Space	other
Prox1	prospero homeobox 1	Nucleus	transcription regulator
Prss35	serine protease 35	Extracellular Space	peptidase
Ptprm	protein tyrosine phosphatase, receptor type M	Plasma Membrane	phosphatase
Rbms3	RNA binding motif single stranded interacting protein 3	Cytoplasm	other
Rerg	RAS like estrogen regulated growth inhibitor	Nucleus	enzyme
Rhag	Rh associated glycoprotein	Plasma Membrane	peptidase
Rhd	Rh blood group D antigen	Plasma Membrane	transporter
Rhox6	reproductive homeobox 9	Other	other
Rln1	relaxin 1	Extracellular Space	other
Rpp25	ribonuclease P and MRP subunit p25	Nucleus	other
Runx1	runt related transcription factor 1	Nucleus	transcription regulator
Rxfp2	relaxin family peptide receptor 2	Plasma Membrane	G-protein coupled receptor
Rxrg	retinoid X receptor gamma	Nucleus	ligand-dependent nuclear receptor
Sall4	spalt like transcription factor 4	Nucleus	transcription regulator
Samd4	sterile alpha motif domain containing 4A	Cytoplasm	translation regulator
Scn3b	sodium voltage-gated channel beta subunit 3	Plasma Membrane	ion channel
Scrn1	secernin 1	Cytoplasm	other
Sema3c	semaphorin 3C	Extracellular Space	other
Sema6b	semaphorin 6B	Plasma Membrane	other
Sesn2	sestrin 2	Cytoplasm	enzyme
Sgcg	sarcoglycan gamma	Plasma Membrane	other
Sgk1	serum/glucocorticoid regulated kinase 1	Cytoplasm	kinase
Shisa2	shisa family member 2	Cytoplasm	other
Siah2	siah E3 ubiquitin protein ligase 2	Nucleus	transcription regulator
Slc10a4	solute carrier family 10 member 4	Plasma Membrane	transporter
Slc1a4	solute carrier family 1 member 4	Plasma Membrane	transporter
Slc22a17	solute carrier family 22 member 17	Plasma Membrane	transporter
Slc24a3	solute carrier family 24 member 3	Plasma Membrane	transporter
Slc38a5	solute carrier family 38 member 5	Plasma Membrane	transporter
Slc39a8	solute carrier family 39 member 8	Extracellular Space	transporter
Slc44a5	solute carrier family 44 member 5	Plasma Membrane	transporter
Slc7a1	solute carrier family 7 member 1	Plasma Membrane	transporter
Slc7a3	solute carrier family 7 member 3	Plasma Membrane	transporter
Slc7a5	solute carrier family 7 member 5	Plasma Membrane	transporter
Smarca2	SWI/SNF related, matrix associated, actin dependent regulator of chromatin, subfamily a, member 2	Nucleus	transcription regulator
Smtnl2	smoothelin like 2	Other	other
Smyd1	SET and MYND domain containing 1	Nucleus	transcription regulator
Sncaip	synuclein alpha interacting protein	Cytoplasm	transcription regulator
Sorcs1	sortilin related VPS10 domain containing receptor 1	Plasma Membrane	transporter
Sox10	SRY-box 10	Nucleus	transcription regulator
Sox6	SRY-box 6	Nucleus	transcription regulator
Sparcl1	SPARC like 1	Extracellular Space	other
Sphkap	SPHK1 interactor, AKAP domain containing	Cytoplasm	other
Spon1	spondin 1	Extracellular Space	other
Srpx	sushi repeat containing protein X-linked	Cytoplasm	other
St8sia1	ST8 alpha-N-acetyl-neuraminide alpha-2,8-sialyltransferase 1	Cytoplasm	enzyme
Stab1	stabilin 1	Plasma Membrane	transporter
Stc2	stanniocalcin 2	Extracellular Space	other
Stmn2	stathmin 2	Plasma Membrane	other
Stmn3	stathmin 3	Nucleus	other
Sulf1	sulfatase 1	Cytoplasm	enzyme
Sv2a	synaptic vesicle glycoprotein 2A	Cytoplasm	transporter
Svep1	sushi, von Willebrand factor type A, EGF and pentraxin domain containing 1	Cytoplasm	other
Svil	supervillin	Plasma Membrane	other
Sytl2	synaptotagmin like 2	Cytoplasm	other
Tac1	tachykinin precursor 1	Extracellular Space	other
Tagln	transgelin	Cytoplasm	other
Tbx1	T-box 1	Nucleus	transcription regulator
Tec	tec protein tyrosine kinase	Cytoplasm	kinase
Tfpi	tissue factor pathway inhibitor	Extracellular Space	other
Tgfb1i1	transforming growth factor beta 1 induced transcript 1	Nucleus	transcription regulator
Tgfb2	transforming growth factor beta 2	Extracellular Space	growth factor
Tgfbi	transforming growth factor beta induced	Extracellular Space	other
Thbs2	thrombospondin 2	Extracellular Space	other
Thbs4	thrombospondin 4	Extracellular Space	other
Timp3	TIMP metallopeptidase inhibitor 3	Extracellular Space	other
Tm4sf1	transmembrane 4 L six family member 1	Plasma Membrane	other
Tmeff2	transmembrane protein with EGF like and two follistatin like domains 2	Cytoplasm	other
Tmtc2	transmembrane and tetratricopeptide repeat containing 2	Cytoplasm	other
Tnc	tenascin C	Extracellular Space	other
Tnnc1	troponin C1, slow skeletal and cardiac type	Cytoplasm	other
Tnnc2	troponin C2, fast skeletal type	Cytoplasm	other
Tnni1	troponin I1, slow skeletal type	Cytoplasm	other
Tnnt2	troponin T2, cardiac type	Cytoplasm	other
Tox	thymocyte selection associated high mobility group box	Nucleus	transcription regulator
Tpm2	tropomyosin 2, beta	Cytoplasm	other
Tppp3	tubulin polymerization promoting protein family member 3	Cytoplasm	other
Trib3	tribbles pseudokinase 3	Nucleus	kinase
Ttpa	alpha tocopherol transfer protein	Cytoplasm	transporter
Tubg2	tubulin gamma 2	Cytoplasm	other
Unc5d	unc-5 netrin receptor D	Plasma Membrane	other
Upk3b	uroplakin 3B	Plasma Membrane	other
Usp11	ubiquitin specific peptidase 11	Nucleus	peptidase
Vat1l	vesicle amine transport 1 like	Other	enzyme
Vwf	von Willebrand factor	Extracellular Space	other
Wnt2	Wnt family member 2	Extracellular Space	cytokine
Wnt2b	Wnt family member 2B	Extracellular Space	other
Wt1	Wilms tumor 1	Nucleus	transcription regulator
Xpnpep2	X-prolyl aminopeptidase 2	Plasma Membrane	peptidase
Zdhhc2	zinc finger DHHC-type containing 2	Nucleus	enzyme
Zeb2	zinc finger E-box binding homeobox 2	Nucleus	transcription regulator
Tmem8c	transmembrane protein 8C	Cytoplasm	other
Tmem35	transmembrane protein 35B	Cytoplasm	other
Spna1	spectrin alpha	Cytoplasm	other
Pgcp	carboxypeptidase Q	Extracellular Space	peptidase
Odz3	teneurin transmembrane protein 3	Plasma Membrane	other
Lphn3	adhesion G protein-coupled receptor L3	Plasma Membrane	other
Lepre1	prolyl 3-hydroxylase 1	Nucleus	enzyme
Gucy1a3	guanylate cyclase 1, soluble, alpha 3	Cytoplasm	enzyme
Fam38b	piezo-type mechanosensitive ion channel component 2	other	ion channel
Eltd1	adhesion G protein-coupled receptor L4	Plasma Membrane	G-protein coupled receptor
Dbc1	bone morphogenic protein/retinoic acid inducible neural specific 1	Nucleus	peptidase
BC021785	major facilitator superfamily domain-containing 4B5	Cytoplasm	transporter
Bai2	adhesion G-protein coupled receptor B2	Plasma Membrane	G-protein coupled receptor
A930038C07Rik	neuron-derived neurotrophic factor	Extracellular Space	other
9930013L23Rik	cell migration inducing protein, hyaluronan binding	Cytoplasm	enzyme
