# Supplementary material for: Whole embryo culture, transcriptomics and RNA interference identify TBX1 and FGF11 as novel regulators of limb development in the mouse
Source: Sci Rep. 2020 Feb 27;10:3597. doi: 10.1038/s41598-020-60217-w (PMC7046665; doi:10.1038/s41598-020-60217-w)
Supplement: Supplementary file 3 — Supplementary Table 2. [file 41598_2020_60217_MOESM3_ESM.xls]

## Sheet: 83 genes
Symbol	Entrez Gene Name	Location	Type(s)	Fold Change
A2m	alpha-2-macroglobulin	Extracellular Space	transporter	3.465
Abi3bp	ABI gene family, member 3 (NESH) binding protein	Extracellular Space	other	1.631
Acer2	alkaline ceramidase 2	Cytoplasm	enzyme	2.329
Adamts12	ADAM metallopeptidase with thrombospondin type 1 motif 12	Extracellular Space	peptidase	2.199
Adcyap1r1	ADCYAP receptor type I	Plasma Membrane	G-protein coupled receptor	2.663
Adra2a	adrenoceptor alpha 2A	Plasma Membrane	G-protein coupled receptor	2.72
Akap12	A-kinase anchoring protein 12	Cytoplasm	transporter	2.799
Arhgap20	Rho GTPase activating protein 20	Cytoplasm	other	3.598
Astn2	astrotactin 2	Cytoplasm	other	1.832
Atf3	activating transcription factor 3	Nucleus	transcription regulator	4.335
AW551984	expressed sequence AW551984	Other	other	2.25
Bpgm	bisphosphoglycerate mutase	Extracellular Space	phosphatase	-1.568
Car3	carbonic anhydrase 3	Cytoplasm	enzyme	4.724
Cadm3	cell adhesion molecule 3	Plasma Membrane	other	2.518
Clstn2	calsyntenin 2	Plasma Membrane	transporter	4.364
Cnn1	calponin 1	Cytoplasm	other	1.903
Corin	corin, serine peptidase	Plasma Membrane	peptidase	1.554
Cxcl12	C-X-C motif chemokine ligand 12	Extracellular Space	cytokine	1.835
Cxcl13	C-X-C motif chemokine ligand 13	Extracellular Space	cytokine	1.649
Dok5	docking protein 5	Plasma Membrane	other	1.64
Dpp6	dipeptidyl peptidase like 6	Plasma Membrane	other	2.08
Efemp1	EGF containing fibulin extracellular matrix protein 1	Extracellular Space	enzyme	3.446
Egln3	egl-9 family hypoxia inducible factor 3	Cytoplasm	enzyme	1.754
Esyt1	extended synaptotagmin 1	Cytoplasm	other	1.775
Gabra3	gamma-aminobutyric acid type A receptor alpha3 subunit	Plasma Membrane	ion channel	1.734
Wbscr17	polypeptide N-acetylgalactosaminyltransferase 17	Cytoplasm	enzyme	1.79
Gdf7	growth differentiation factor 7	Extracellular Space	growth factor	1.971
Gria3	glutamate ionotropic receptor AMPA type subunit 3	Plasma Membrane	ion channel	2.18
Grip1	glutamate receptor interacting protein 1	Plasma Membrane	transcription regulator	1.539
Gypa	glycophorin A	Plasma Membrane	other	-2.568
Hoxa1	homeobox A1	Nucleus	transcription regulator	3.452
Hoxa11	homeobox A11	Nucleus	transcription regulator	-3.868
Hoxa2	homeobox A2	Nucleus	transcription regulator	1.946
Hoxd10	homeobox D10	Nucleus	transcription regulator	-2.45
Igf1	insulin like growth factor 1	Extracellular Space	growth factor	2.476
Itga9	integrin subunit alpha 9	Plasma Membrane	other	1.899
Kcnb1	potassium voltage-gated channel subfamily B member 1	Plasma Membrane	ion channel	2.598
Kif1a	kinesin family member 1A	Cytoplasm	other	2.404
Klhdc8b	kelch domain containing 8B	Cytoplasm	other	1.554
Lama4	laminin subunit alpha 4	Extracellular Space	enzyme	1.794
Lgi1	leucine rich glioma inactivated 1	Plasma Membrane	other	2.089
Loxl2	lysyl oxidase like 2	Extracellular Space	enzyme	1.843
Magi2	membrane associated guanylate kinase, WW and PDZ domain containing 2	Plasma Membrane	kinase	1.69
Megf10	multiple EGF like domains 10	Plasma Membrane	transmembrane receptor	2.619
Meis1	Meis homeobox 1	Nucleus	transcription regulator	2.006
Myl9	myosin light chain 9	Cytoplasm	other	1.566
Nefl	neurofilament light	Cytoplasm	other	3.801
Nrg1	neuregulin 1	Plasma Membrane	other	2.901
Ntrk3	neurotrophic receptor tyrosine kinase 3	Plasma Membrane	kinase	3.704
Opcml	opioid binding protein/cell adhesion molecule like	Plasma Membrane	other	3.197
Pde2a	phosphodiesterase 2A	Cytoplasm	enzyme	2.151
Plat	plasminogen activator, tissue type	Extracellular Space	peptidase	4.726
Plxna2	plexin A2	Plasma Membrane	transmembrane receptor	2.567
Prkar1b	protein kinase cAMP-dependent type I regulatory subunit beta	Cytoplasm	kinase	1.493
Prkg1	protein kinase cGMP-dependent 1	Cytoplasm	kinase	2.733
Ptger4	prostaglandin E receptor 4	Plasma Membrane	G-protein coupled receptor	1.998
Rhag	Rh associated glycoprotein	Plasma Membrane	peptidase	-2.743
Rln1	relaxin 1	Extracellular Space	other	1.416
Rspo1	R-spondin 1	Plasma Membrane	other	2.206
Rxfp2	relaxin family peptide receptor 2	Plasma Membrane	G-protein coupled receptor	3.675
Scn3b	sodium voltage-gated channel beta subunit 3	Plasma Membrane	ion channel	2.271
Sdk2	sidekick cell adhesion molecule 2	Plasma Membrane	other	1.505
Slc10a4	solute carrier family 10 member 4	Plasma Membrane	transporter	2.254
Slc16a14	solute carrier family 16 member 14	Other	other	1.926
Slc44a5	solute carrier family 44 member 5	Plasma Membrane	transporter	1.885
Stab1	stabilin 1	Plasma Membrane	transporter	1.869
Stc2	stanniocalcin 2	Extracellular Space	other	4.411
Svep1	sushi, von Willebrand factor type A, EGF and pentraxin domain containing 1	Cytoplasm	other	2.908
Tagln	transgelin	Cytoplasm	other	3.636
Tcerg1l	transcription elongation regulator 1 like	Other	other	2.08
Tgfb1i1	transforming growth factor beta 1 induced transcript 1	Nucleus	transcription regulator	1.494
Thbs2	thrombospondin 2	Extracellular Space	other	1.843
Thbs4	thrombospondin 4	Extracellular Space	other	3.122
Tmem64	transmembrane protein 64	Cytoplasm	other	2.199
Vldlr	very low density lipoprotein receptor	Plasma Membrane	transporter	2.796
Vstm2a	V-set and transmembrane domain containing 2A	Extracellular Space	other	2.35
Wnt2	Wnt family member 2	Extracellular Space	cytokine	4.439
Wnt2b	Wnt family member 2B	Extracellular Space	other	2.706
Wt1	Wilms tumor 1	Nucleus	transcription regulator	2.732
Zeb2	zinc finger E-box binding homeobox 2	Nucleus	transcription regulator	2.199
Dbc1	deleted in breast cancer 1	Nucleus	other	1.561
Odz3	Odz, odd Oz/ten-m homolog 3		other	1.594
Spna1	spectrin alpha 1		other	-2.892
