# Supplementary material for: Whole embryo culture, transcriptomics and RNA interference identify TBX1 and FGF11 as novel regulators of limb development in the mouse
Source: Sci Rep. 2020 Feb 27;10:3597. doi: 10.1038/s41598-020-60217-w (PMC7046665; doi:10.1038/s41598-020-60217-w)
Supplement: Supplementary file 4 — Supplementary Table 3. [file 41598_2020_60217_MOESM4_ESM.xlsx]

## Sheet: gene clusters
Cluster	1		2		3		4		5		6		7		8	Total
Probesets	70		14		207		95		75		58		43		113	675
Genes	44		6		106		50		56		31		19		72	384
	Acta2		Tnc		Negr1		Svep1		Cdh8		A930038C07Rik		Gdf10		Foxp2
	Pprc1		Tnc		Angptl1		Corin		Prox1		Aldh1a2		Ednrb		Plxna4
	Sall4		Aldh1a2		Chst1		Cacna1h		Mef2c		Jun		AW551984		Corin
	Tgfbi		Tnc		Acvr2a		Thbs4		Sytl2		Dbh		AW551984		Tgfbi
	Ncam1		Thbs4		Cdh8		Tppp3		Col8a2		Ntrk3		AW551984		Plxna4
	Acta2		Tnc		Cacna1h		Pde4b		Lgi1		Wnt2		AW551984		Plat
	Postn		Thbs4		Myl9		Col12a1		Bai2		Clstn2		Ednrb		Thbs4
	Pgm5		Efemp1		Kif1a		Prkg1		Rxrg		A930038C07Rik		AW551984		Plxna4
	Gpx2		Alas2		Ltbp1		Thbs4		Lrrtm3		Stc2		Myh7		Thbs4
	Ltbp1		Aldh1a2		Dab1		Thbs4		Atp2a1		Jun		Gdf10		Gpm6a
	Sesn2		Aldh1a2		Kif1a		Svep1		Col12a1		Plat		Kcnab1		Hey2
	Acss1		Tfpi		Loxl1		Col12a1		Arhgap20		Clstn2		Tgfbi		Colec12
	Foxp1		Aldh1a2		Pgcp		Corin		Scrn1		A930038C07Rik		Ntrk2		Akap12
	AW551984		Aldh1a2		Nexn		Svep1		Loxl1		Atf3		Kcnab1		Zfpm2
	Pmp22				Chrnb1		Megf10		Ccdc106		Zfpm2		Aplp1		Cdh10
	Kel				Thbs2		Gnas		Tbx1		Ntrk3		Gdf10		Kcnab1
	Postn				Lgr5		Col12a1		Prss35		A930038C07Rik		Tnc		Thbs4
	Aldh1a2				Prkar1b		Cacna1h		Pde7b		Clstn2		Kcnab1		Sema3c
	Ltbp1				Esyt1		Ntrk2		Nfia		Clstn2		Tnc		Zfpm2
	Sulf1				Sncaip		Ntrk2		Arpp21		Tagln		Ntrk2		Sema3c
	Hoxa11				Prkg1		Clstn2		Abi3bp		Stc2		Thbs4		Cyp11a1
	Tgfbi				Ltbp1		Megf10		Sgcg		Atf3		Aplp1		Efemp1
	Acta2				Megf10		Clstn2		Smyd1		Atf3		Cacna1h		Clstn2
	Foxp1				Cdh15		Col1a1		Dkk2		Prl8a9		Efemp1		Tec
	Col4a1				Sorcs1		Akap12		Hfe2		Foxc1		Gdf10		Edil3
	Acta2				Gfra3		Ednrb		Pcdhb20		Clstn2		Efemp1		Fbn2
	Foxp1				Lgr5		Col12a1		Postn		Jun		Ntrk2		Egln3
	BC021785				Ednrb		Actg2		Tnnt2		Jun		Aldh1a2		Plxna4
	Eif2s3y				Pgcp		Ednrb		Cacna1h		Clstn2		Ednrb		Gucy1a3
	Postn				Myom1		Col12a1		Smarca2		Stc2		Efemp1		Thbs4
	Sesn2				Svep1		Gabra1		Lgi3		Tnc		Ntrk2		Smtnl2
	Ppp2r2c				Adam22		Prkg1		Chrnb1		Plat		Thbs4		Pde2a
	Cd44				Ltbp4		Wnt2b		Myh6		Epha3		Postn		Ccdc80
	Acta2				Tgfb1i1		Ntrk2		Atp9a		Plat		Megf10		Cd36
	Ldlr				Srpx		Cacna1h		Cxcl13		Kcnh7		Col12a1		Ndst3
	Spna1				Ahr		Corin		Npr3		Ntrk3		Ednrb		Adamts1
	Gpx2				Svep1		Plce1		Postn		Ddc		Col12a1		Adamts1
	Pgm5				Adamts7		Col12a1		P4ha3		A930038C07Rik		Megf10		Edil3
	Adra2b				Tmtc2		Col12a1		Chrng		Stc2		Prkg1		Sema3c
	Jun				Ahr		Ltbp1		Megf10		Zdhhc2		Arhgap20		Eltd1
	Etv4				Timp3		Megf10		Dbc1		Corin		Tnnc2		Clstn2
	Hprt				Doc2b		Fam84a		Flrt2		Epha3		AW551984		Oprl1
	Tfpi				Cacna1s		Ntrk2		Rxrg		Ddc		AW551984		Adcyap1r1
	Sulf1				Necab1		Prkg1		Rxrg		Plat				Zfpm2
	Foxp2				Cacna1h		Bnc2		Kif1a		Prl3b1				Ntrk2
	Ddx3y				Atp9a		Col12a1		Chrnb1		E330013P04Rik				Edil3
	Tnc				Atp9a		Hey2		Smarca2		Sema3c				Fbn2
	Kel				Camk1g		Gria3		Loxl1		Opcml				Fbn2
	Plagl1				Astn2		Corin		Casq2		Cdh10				Plxna4
	Cpeb4				Svep1		Aplp1		Megf10		Igf1				Opcml
	Ltbp1				Gria3		Thbs4		Rerg		Clstn2				Col1a1
	Hprt				Xpnpep2		Postn		Rxrg		Hey2				Odz3
	Plagl1				Adam22		Ncam1		Smyd1		Plat				Usp11
	Ddit4				Lgr5		Dpysl3		Gfra2		Pde4b				Tgfb2
	Dpysl3				Esyt1		Fgf11		Rxrg		Prkg1				Gpm6a
	Eif2s3y				Prkar1b		Tnni1		Megf10		Tagln				Gpm6a
	Lsp1				Ltbp1		Slc44a5		Casq2		Thbs4				Rhox6
	Acta2				Adamts12		Cxcl12		Pcp4		Calb1				Gpm6a
	Epha3				Itga4		Arhgap20		Myh7						Aplp1
	2010204K13Rik				Grip1		Ncam1		Sorcs1						Kcnab1
	Fndc3c1				Lyve1		Zeb2		Myh6						Ntrk2
	Fndc3c1				Klhdc8b		Ncam1		Rxrg						Ntrk2
	Rhd				Arhgap20		AW551984		Smyd1						Col12a1
	Ttpa				Sema6b		Thbs4		Arhgap20						Clstn2
	Jun				Dbc1		Cacna1h		Myh7						Gpm6a
	Tnc				Samd4		Stab1		Fam38b						Sema3c
	Runx1				Plag1		Kif1a		Abi3bp						Adcyap1r1
	Hoxa11				Cdh8		Ednrb		Pcdhb17						Ddit3
	Postn				Tmem35		Fzd4		Fcrls						Tac1
	Ddx3y				Prkar1b		Col12a1		Unc5d						Rln1
					Tmtc2		Corin		Angptl1						Plxna4
					Dbc1		Col12a1		Cacna1h						Vwf
					Tox		Spon1		AW551984						Foxp2
					Dbc1		Kif1a		Actn2						Sox6
					Rbms3		Actn3		Kcnj8						Plxna4
					Hcn1		Akap12								Kcnab1
					Dbc1		Vat1l								Sox6
					Slc22a17		Myl9								Siah2
					Cxcl13		Corin								Ebf4
					Sncaip		Aldh1l2								Spon1
					Mme		Cacna1h								Sox6
					Gpm6b		Cap2								Sox6
					Astn2		Gdf10								Tubg2
					Esyt1		Kcnab1								Pdgfd
					Nuak1		Plxna4								Gpm6a
					Col12a1		Aplp1								Fzd4
					Col12a1		Moxd1								Bmp5
					Cpt1c		Akap12								Tgfb1i1
					Olfml2b		Corin								Lingo1
					Col12a1		Sparcl1								Moxd1
					Stmn2		Ppp1r3c								Kctd12b
					Myh7		Corin								Meg3
					Dpysl3		Pde4b								Chst1
					Celf2		Corin								Dok5
					Ptprm		Clstn2								Ccl3
					Gria3										Dpysl3
					Esyt1										Tgfb2
					Erbb3										Shisa2
					Wbscr17										Atp9a
					Abat										Tgfb1i1
					Lama4										Wnt2b
					Timp3										Dok5
					Scn3b										Ppp1r3c
					Prkar1b										Gstm6
					Sparcl1										Pck2
					Astn2										Tgfb1i1
					Svep1										Wnt2b
					Dsc3										Cacng4
					Esyt1										Tppp3
					Kif1a										Col12a1
					Lama4										C1qtnf3
					Zeb2										Nlgn3
					Prkg1										Ddc
					Zeb2
					Adamts12
					Ltbp1
					Gxylt2
					Cap2
					Gria3
					Gfra3
					Col1a2
					Kif1a
					Tmtc2
					Col12a1
					Fbn1
					Arhgap20
					Dpp6
					Rbms3
					Sox10
					Scn3b
					Ncam1
					Foxp2
					Col12a1
					Prkg1
					Dpysl3
					Col12a1
					C1qtnf3
					Ltbp1
					Astn2
					Actn3
					Svep1
					Adcy2
					Moxd1
					Ltbp1
					Col12a1
					Cacna2d1
					Ltbp1
					Fbn1
					Ltbp1
					Col12a1
					Col14a1
					Fbn1
					Scn3b
					Dnm3os
					Kif1a
					Megf10
					Arhgap20
					Prkg1
					Ltbp1
					Mybpc1
					Mstn
					Dpysl3
					Mstn
					Slc44a5
					Svep1
					Fbn1
					Plce1
					Megf10
					Prkg1
					Kif1a
					Megf10
					Dpp6
					Lgi1
					Myh7
					Ednrb
					Lgr5
					Col12a1
					Lgr5
					Gfra3
					Col12a1
					Slc24a3
					Gfra3
					Adamts12
					Atp9a
					Actn3
					Megf10
					Col6a3
					Postn
					Plagl1
					Ahr
					Atp9a
					Atp2a1
					C1qtnf7
					Sparcl1
					Abi3bp
					Atp2a1
					Atp9a
					Tmem35
					Cacna2d1
					Atp9a
					Astn2
					Gfra3
					Cacna1h
					Bai2
					Lgr5
					Bai2
					Kif1a

## Sheet: 273 gene list
Symbol	Gene Name	Location	Type(s)
2010204K13Rik	RIKEN cDNA 2010204K13 gene	Other	other
Abat	4-aminobutyrate aminotransferase	Cytoplasm	enzyme
Abi3bp	ABI gene family, member 3 (NESH) binding protein	Extracellular Space	other
Acss1	acyl-CoA synthetase short chain family member 1	Cytoplasm	enzyme
Acta2	actin, alpha 2, smooth muscle, aorta	Cytoplasm	other
Actg2	actin, gamma 2, smooth muscle, enteric	Cytoplasm	other
Actn2	actinin alpha 2	Nucleus	transcription regulator
Actn3	actinin alpha 3	Plasma Membrane	other
Acvr2a	activin A receptor type 2A	Plasma Membrane	kinase
Adam22	ADAM metallopeptidase domain 22	Plasma Membrane	peptidase
Adamts1	ADAM metallopeptidase with thrombospondin type 1 motif 1	Extracellular Space	peptidase
Adamts12	ADAM metallopeptidase with thrombospondin type 1 motif 12	Extracellular Space	peptidase
Adamts7	ADAM metallopeptidase with thrombospondin type 1 motif 7	Extracellular Space	peptidase
Adcy2	adenylate cyclase 2	Plasma Membrane	enzyme
Adcyap1r1	ADCYAP receptor type I	Plasma Membrane	G-protein coupled receptor
Adra2b	adrenoceptor alpha 2B	Plasma Membrane	G-protein coupled receptor
Ahr	aryl hydrocarbon receptor	Nucleus	ligand-dependent nuclear receptor
Akap12	A-kinase anchoring protein 12	Cytoplasm	transporter
Alas2	5'-aminolevulinate synthase 2	Cytoplasm	enzyme
Aldh1a2	aldehyde dehydrogenase 1 family member A2	Cytoplasm	enzyme
Aldh1l2	aldehyde dehydrogenase 1 family member L2	Cytoplasm	enzyme
Angptl1	angiopoietin like 1	Plasma Membrane	other
Aplp1	amyloid beta precursor like protein 1	Extracellular Space	other
Arhgap20	Rho GTPase activating protein 20	Cytoplasm	other
Arpp21	cAMP regulated phosphoprotein 21	Cytoplasm	other
Astn2	astrotactin 2	Cytoplasm	other
Atf3	activating transcription factor 3	Nucleus	transcription regulator
Atp2a1	ATPase sarcoplasmic/endoplasmic reticulum Ca2+ transporting 1	Cytoplasm	transporter
Atp9a	ATPase phospholipid transporting 9A (putative)	Cytoplasm	transporter
AW551984	expressed sequence AW551984	Other	other
Bmp5	bone morphogenetic protein 5	Extracellular Space	growth factor
Bnc2	basonuclin 2	Nucleus	transcription regulator
C1qtnf3	C1q and TNF related 3	Extracellular Space	other
C1qtnf7	C1q and TNF related 7	Extracellular Space	other
Cacna1h	calcium voltage-gated channel subunit alpha1 H	Plasma Membrane	ion channel
Cacna1s	calcium voltage-gated channel subunit alpha1 S	Plasma Membrane	ion channel
Cacna2d1	calcium voltage-gated channel auxiliary subunit alpha2delta 1	Plasma Membrane	ion channel
Cacng4	calcium voltage-gated channel auxiliary subunit gamma 4	Plasma Membrane	ion channel
Calb1	calbindin 1	Cytoplasm	other
Camk1g	calcium/calmodulin dependent protein kinase IG	Cytoplasm	kinase
Cap2	cyclase associated actin cytoskeleton regulatory protein 2	Plasma Membrane	other
Casq2	calsequestrin 2	Cytoplasm	other
Ccdc106	coiled-coil domain containing 106	Extracellular Space	other
Ccdc80	coiled-coil domain containing 80	Nucleus	other
Ccl3	C-C motif chemokine ligand 3 like 3	Extracellular Space	cytokine
Cd36	CD36 molecule	Plasma Membrane	transmembrane receptor
Cd44	CD44 molecule (Indian blood group)	Plasma Membrane	other
Cdh10	cadherin 10	Plasma Membrane	other
Cdh15	cadherin 15	Plasma Membrane	other
Cdh8	cadherin 8	Plasma Membrane	other
Celf2	CUGBP Elav-like family member 2	Nucleus	other
Chrnb1	cholinergic receptor nicotinic beta 1 subunit	Plasma Membrane	transmembrane receptor
Chrng	cholinergic receptor nicotinic gamma subunit	Plasma Membrane	transmembrane receptor
Chst1	carbohydrate sulfotransferase 1	Cytoplasm	enzyme
Clstn2	calsyntenin 2	Plasma Membrane	transporter
Col12a1	collagen type XII alpha 1 chain	Extracellular Space	other
Col14a1	collagen type XIV alpha 1 chain	Extracellular Space	other
Col1a1	collagen type I alpha 1 chain	Extracellular Space	other
Col1a2	collagen type I alpha 2 chain	Extracellular Space	other
Col4a1	collagen type IV alpha 1 chain	Extracellular Space	other
Col6a3	collagen type VI alpha 3 chain	Extracellular Space	other
Col8a2	collagen type VIII alpha 2 chain	Extracellular Space	other
Colec12	collectin subfamily member 12	Plasma Membrane	transmembrane receptor
Corin	corin, serine peptidase	Plasma Membrane	peptidase
Cpeb4	cytoplasmic polyadenylation element binding protein 4	Plasma Membrane	other
Cpt1c	carnitine palmitoyltransferase 1C	Cytoplasm	enzyme
Cxcl12	C-X-C motif chemokine ligand 12	Extracellular Space	cytokine
Cxcl13	C-X-C motif chemokine ligand 13	Extracellular Space	cytokine
Cyp11a1	cytochrome P450 family 11 subfamily A member 1	Cytoplasm	enzyme
Dab1	DAB1, reelin adaptor protein	Cytoplasm	other
Dbh	dopamine beta-hydroxylase	Cytoplasm	enzyme
Ddc	dopa decarboxylase	Cytoplasm	enzyme
Ddit3	DNA damage inducible transcript 3	Nucleus	transcription regulator
Ddit4	DNA damage inducible transcript 4	Cytoplasm	other
Ddx3y	DEAD-box helicase 3 Y-linked	Cytoplasm	enzyme
Dkk2	dickkopf WNT signaling pathway inhibitor 2	Extracellular Space	other
Dnm3os	dynamin 3, opposite strand	Plasma Membrane	other
Doc2b	double C2 domain beta	Cytoplasm	transporter
Dok5	docking protein 5	Plasma Membrane	other
Dpp6	dipeptidyl peptidase like 6	Plasma Membrane	other
Dpysl3	dihydropyrimidinase like 3	Cytoplasm	enzyme
Dsc3	desmocollin 3	Plasma Membrane	other
E330013P04Rik	RIKEN cDNA E330013P04 gene	Other	other
Ebf4	early B cell factor 4	Nucleus	transcription regulator
Edil3	EGF like repeats and discoidin domains 3	Extracellular Space	other
Ednrb	endothelin receptor type B	Plasma Membrane	G-protein coupled receptor
Efemp1	EGF containing fibulin extracellular matrix protein 1	Extracellular Space	enzyme
Egln3	egl-9 family hypoxia inducible factor 3	Cytoplasm	enzyme
Eif2s3y	eukaryotic translation initiation factor 2, subunit 3, structural gene Y-linked	Other	other
Epha3	EPH receptor A3	Plasma Membrane	kinase
Erbb3	erb-b2 receptor tyrosine kinase 3	Plasma Membrane	kinase
Esyt1	extended synaptotagmin 1	Cytoplasm	other
Etv4	ETS variant 4	Nucleus	transcription regulator
Fam84a	family with sequence similarity 84 member A	Other	other
Fbn1	fibrillin 1	Extracellular Space	other
Fbn2	fibrillin 2	Extracellular Space	other
Fcrls	Fc receptor-like S, scavenger receptor	Plasma Membrane	other
Fgf11	fibroblast growth factor 11	Extracellular Space	growth factor
Flrt2	fibronectin leucine rich transmembrane protein 2	Plasma Membrane	other
Fndc3c1		Other	other
Foxc1	forkhead box C1	Nucleus	transcription regulator
Foxp1	forkhead box P1	Nucleus	transcription regulator
Foxp2	forkhead box P2	Nucleus	transcription regulator
Fzd4	frizzled class receptor 4	Plasma Membrane	G-protein coupled receptor
Gabra1	gamma-aminobutyric acid type A receptor alpha1 subunit	Plasma Membrane	ion channel
Wbscr17	polypeptide N-acetylgalactosaminyltransferase 17	Cytoplasm	enzyme
Gdf10	growth differentiation factor 10	Extracellular Space	growth factor
Gfra2	GDNF family receptor alpha 2	Plasma Membrane	transmembrane receptor
Gfra3	GDNF family receptor alpha 3	Plasma Membrane	transmembrane receptor
Gnas	GNAS complex locus	Plasma Membrane	enzyme
Gpm6a	glycoprotein M6A	Plasma Membrane	ion channel
Gpm6b	glycoprotein M6B	Plasma Membrane	other
Gpx2	glutathione peroxidase 2	Cytoplasm	enzyme
Gria3	glutamate ionotropic receptor AMPA type subunit 3	Plasma Membrane	ion channel
Grip1	glutamate receptor interacting protein 1	Plasma Membrane	transcription regulator
Gstm6	glutathione S-transferase, mu 6	Cytoplasm	enzyme
Gxylt2	glucoside xylosyltransferase 2	Other	other
Hcn1	hyperpolarization activated cyclic nucleotide gated potassium channel 1	Plasma Membrane	ion channel
Hey2	hes related family bHLH transcription factor with YRPW motif 2	Nucleus	transcription regulator
Hfe2	hemojuvelin BMP co-receptor	Plasma Membrane	other
Hoxa11	homeobox A11	Nucleus	transcription regulator
Hprt	hypoxanthine phosphoribosyltransferase 1	Cytoplasm	enzyme
Igf1	insulin like growth factor 1	Extracellular Space	growth factor
Itga4	integrin subunit alpha 4	Plasma Membrane	transmembrane receptor
Jun	Jun proto-oncogene, AP-1 transcription factor subunit	Nucleus	transcription regulator
Kcnab1	potassium voltage-gated channel subfamily A member regulatory beta subunit 1	Plasma Membrane	ion channel
Kcnh7	potassium voltage-gated channel subfamily H member 7	Plasma Membrane	ion channel
Kcnj8	potassium voltage-gated channel subfamily J member 8	Plasma Membrane	ion channel
Kctd12b	potassium channel tetramerisation domain containing 12b	Plasma Membrane	ion channel
Kel	Kell metallo-endopeptidase (Kell blood group)	Plasma Membrane	peptidase
Kif1a	kinesin family member 1A	Cytoplasm	other
Klhdc8b	kelch domain containing 8B	Cytoplasm	other
Lama4	laminin subunit alpha 4	Extracellular Space	enzyme
Ldlr	low density lipoprotein receptor	Plasma Membrane	transporter
Lgi1	leucine rich glioma inactivated 1	Plasma Membrane	other
Lgi3	leucine rich repeat LGI family member 3	Extracellular Space	other
Lgr5	leucine rich repeat containing G protein-coupled receptor 5	Plasma Membrane	transmembrane receptor
Lingo1	leucine rich repeat and Ig domain containing 1	Plasma Membrane	other
Loxl1	lysyl oxidase like 1	Extracellular Space	enzyme
Lrrtm3	leucine rich repeat transmembrane neuronal 3	Plasma Membrane	other
Lsp1	lymphocyte specific protein 1	Cytoplasm	other
Ltbp1	latent transforming growth factor beta binding protein 1	Extracellular Space	other
Ltbp4	latent transforming growth factor beta binding protein 4	Extracellular Space	growth factor
Lyve1	lymphatic vessel endothelial hyaluronan receptor 1	Plasma Membrane	transmembrane receptor
Mef2c	myocyte enhancer factor 2C	Nucleus	transcription regulator
Meg3	maternally expressed 3	Other	other
Megf10	multiple EGF like domains 10	Plasma Membrane	transmembrane receptor
Mme	membrane metalloendopeptidase	Plasma Membrane	peptidase
Moxd1	monooxygenase DBH like 1	Cytoplasm	enzyme
Mstn	myostatin	Extracellular Space	growth factor
Mybpc1	myosin binding protein C, slow type	Cytoplasm	other
Myh6	myosin heavy chain 6	Cytoplasm	enzyme
Myh7	myosin heavy chain 7	Cytoplasm	enzyme
Myl9	myosin light chain 9	Cytoplasm	other
Myom1	myomesin 1	Cytoplasm	other
Ncam1	neural cell adhesion molecule 1	Plasma Membrane	other
Ndst3	N-deacetylase and N-sulfotransferase 3	Cytoplasm	enzyme
Necab1	N-terminal EF-hand calcium binding protein 1	Cytoplasm	other
Negr1	neuronal growth regulator 1	Plasma Membrane	other
Nexn	nexilin F-actin binding protein	Plasma Membrane	other
Nfia	nuclear factor I A	Nucleus	transcription regulator
Nlgn3	neuroligin 3	Plasma Membrane	enzyme
Npr3	natriuretic peptide receptor 3	Plasma Membrane	G-protein coupled receptor
Ntrk2	neurotrophic receptor tyrosine kinase 2	Plasma Membrane	kinase
Ntrk3	neurotrophic receptor tyrosine kinase 3	Plasma Membrane	kinase
Nuak1	NUAK family kinase 1	Nucleus	kinase
Olfml2b	olfactomedin like 2B	Extracellular Space	other
Opcml	opioid binding protein/cell adhesion molecule like	Plasma Membrane	other
Oprl1	opioid related nociceptin receptor 1	Plasma Membrane	G-protein coupled receptor
P4ha3	prolyl 4-hydroxylase subunit alpha 3	Cytoplasm	enzyme
Pcdhb20	protocadherin beta 14	Plasma Membrane	other
Pcdhb17	protocadherin beta 16	Other	other
Pck2	phosphoenolpyruvate carboxykinase 2, mitochondrial	Cytoplasm	kinase
Pcp4	Purkinje cell protein 4	Cytoplasm	other
Pde2a	phosphodiesterase 2A	Cytoplasm	enzyme
Pde4b	phosphodiesterase 4B	Cytoplasm	enzyme
Pde7b	phosphodiesterase 7B	Cytoplasm	enzyme
Pdgfd	platelet derived growth factor D	Extracellular Space	growth factor
Pgm5	phosphoglucomutase 5	Cytoplasm	enzyme
Plag1	PLAG1 zinc finger	Nucleus	transcription regulator
Plagl1	PLAG1 like zinc finger 1	Nucleus	transcription regulator
Plat	plasminogen activator, tissue type	Extracellular Space	peptidase
Plce1	phospholipase C epsilon 1	Cytoplasm	enzyme
Plxna4	plexin A4	Plasma Membrane	transmembrane receptor
Pmp22	peripheral myelin protein 22	Plasma Membrane	other
Postn	periostin	Extracellular Space	other
Ppp1r3c	protein phosphatase 1 regulatory subunit 3C	Cytoplasm	phosphatase
Ppp2r2c	protein phosphatase 2 regulatory subunit Bgamma	Nucleus	phosphatase
Pprc1	peroxisome proliferator-activated receptor gamma, coactivator-related 1	Nucleus	transcription regulator
Prkar1b	protein kinase cAMP-dependent type I regulatory subunit beta	Cytoplasm	kinase
Prkg1	protein kinase cGMP-dependent 1	Cytoplasm	kinase
Prl3b1	prolactin family 3, subfamily b, member 1	Extracellular Space	growth factor
Prl8a9	prolactin family8, subfamily a, member 9	Extracellular Space	other
Prox1	prospero homeobox 1	Nucleus	transcription regulator
Prss35	serine protease 35	Extracellular Space	peptidase
Ptprm	protein tyrosine phosphatase, receptor type M	Plasma Membrane	phosphatase
Rbms3	RNA binding motif single stranded interacting protein 3	Cytoplasm	other
Rerg	RAS like estrogen regulated growth inhibitor	Nucleus	enzyme
Rhd	Rh blood group D antigen	Plasma Membrane	transporter
Rhox6	reproductive homeobox 9	Other	other
Rln1	relaxin 1	Extracellular Space	other
Runx1	runt related transcription factor 1	Nucleus	transcription regulator
Rxrg	retinoid X receptor gamma	Nucleus	ligand-dependent nuclear receptor
Sall4	spalt like transcription factor 4	Nucleus	transcription regulator
Samd4	sterile alpha motif domain containing 4A	Cytoplasm	translation regulator
Scn3b	sodium voltage-gated channel beta subunit 3	Plasma Membrane	ion channel
Scrn1	secernin 1	Cytoplasm	other
Sema3c	semaphorin 3C	Extracellular Space	other
Sema6b	semaphorin 6B	Plasma Membrane	other
Sesn2	sestrin 2	Cytoplasm	enzyme
Sgcg	sarcoglycan gamma	Plasma Membrane	other
Shisa2	shisa family member 2	Cytoplasm	other
Siah2	siah E3 ubiquitin protein ligase 2	Nucleus	transcription regulator
Slc22a17	solute carrier family 22 member 17	Plasma Membrane	transporter
Slc24a3	solute carrier family 24 member 3	Plasma Membrane	transporter
Slc44a5	solute carrier family 44 member 5	Plasma Membrane	transporter
Smarca2	SWI/SNF related, matrix associated, actin dependent regulator of chromatin, subfamily a, member 2	Nucleus	transcription regulator
Smtnl2	smoothelin like 2	Other	other
Smyd1	SET and MYND domain containing 1	Nucleus	transcription regulator
Sncaip	synuclein alpha interacting protein	Cytoplasm	transcription regulator
Sorcs1	sortilin related VPS10 domain containing receptor 1	Plasma Membrane	transporter
Sox10	SRY-box 10	Nucleus	transcription regulator
Sox6	SRY-box 6	Nucleus	transcription regulator
Sparcl1	SPARC like 1	Extracellular Space	other
Spon1	spondin 1	Extracellular Space	other
Srpx	sushi repeat containing protein X-linked	Cytoplasm	other
Stab1	stabilin 1	Plasma Membrane	transporter
Stc2	stanniocalcin 2	Extracellular Space	other
Stmn2	stathmin 2	Plasma Membrane	other
Sulf1	sulfatase 1	Cytoplasm	enzyme
Svep1	sushi, von Willebrand factor type A, EGF and pentraxin domain containing 1	Cytoplasm	other
Sytl2	synaptotagmin like 2	Cytoplasm	other
Tac1	tachykinin precursor 1	Extracellular Space	other
Tagln	transgelin	Cytoplasm	other
Tbx1	T-box 1	Nucleus	transcription regulator
Tec	tec protein tyrosine kinase	Cytoplasm	kinase
Tfpi	tissue factor pathway inhibitor	Extracellular Space	other
Tgfb1i1	transforming growth factor beta 1 induced transcript 1	Nucleus	transcription regulator
Tgfb2	transforming growth factor beta 2	Extracellular Space	growth factor
Tgfbi	transforming growth factor beta induced	Extracellular Space	other
Thbs2	thrombospondin 2	Extracellular Space	other
Thbs4	thrombospondin 4	Extracellular Space	other
Timp3	TIMP metallopeptidase inhibitor 3	Extracellular Space	other
Tmtc2	transmembrane and tetratricopeptide repeat containing 2	Cytoplasm	other
Tnc	tenascin C	Extracellular Space	other
Tnnc2	troponin C2, fast skeletal type	Cytoplasm	other
Tnni1	troponin I1, slow skeletal type	Cytoplasm	other
Tnnt2	troponin T2, cardiac type	Cytoplasm	other
Tox	thymocyte selection associated high mobility group box	Nucleus	transcription regulator
Tppp3	tubulin polymerization promoting protein family member 3	Cytoplasm	other
Ttpa	alpha tocopherol transfer protein	Cytoplasm	transporter
Tubg2	tubulin gamma 2	Cytoplasm	other
Unc5d	unc-5 netrin receptor D	Plasma Membrane	other
Usp11	ubiquitin specific peptidase 11	Nucleus	peptidase
Vat1l	vesicle amine transport 1 like	Other	enzyme
Vwf	von Willebrand factor	Extracellular Space	other
Wnt2	Wnt family member 2	Extracellular Space	cytokine
Wnt2b	Wnt family member 2B	Extracellular Space	other
Xpnpep2	X-prolyl aminopeptidase 2	Plasma Membrane	peptidase
Zdhhc2	zinc finger DHHC-type containing 2	Nucleus	enzyme
Zeb2	zinc finger E-box binding homeobox 2	Nucleus	transcription regulator
Zfpm2	zinc finger protein, FOG family member 2	Nucleus	transcription regulator
Tmem35	transmembrane protein 35B	Cytoplasm	other
Spna1	spectrin alpha	Cytoplasm	other
Pgcp	carboxypeptidase Q	Extracellular Space	peptidase
Odz3	teneurin transmembrane protein 3	Plasma Membrane	other
Gucy1a3	guanylate cyclase 1, soluble, alpha 3	Cytoplasm	enzyme
Fam38b	piezo-type mechanosensitive ion channel component 2	other	ion channel
Eltd1	adhesion G protein-coupled receptor L4	Plasma Membrane	G-protein coupled receptor
Dbc1	bone morphogenic protein/retinoic acid inducible neural specific 1	Nucleus	peptidase
BC021785	major facilitator superfamily domain-containing 4B5	Cytoplasm	transporter
Bai2	adhesion G-protein coupled receptor B2	Plasma Membrane	G-protein coupled receptor
A930038C07Rik	neuron-derived neurotrophic factor	Extracellular Space	other
