# Supplementary material for: Whole embryo culture, transcriptomics and RNA interference identify TBX1 and FGF11 as novel regulators of limb development in the mouse
Source: Sci Rep. 2020 Feb 27;10:3597. doi: 10.1038/s41598-020-60217-w (PMC7046665; doi:10.1038/s41598-020-60217-w)
Supplement: Supplementary file 5 — Supplementary Table 4. [file 41598_2020_60217_MOESM5_ESM.xls]

## Sheet: 50 genes
Symbol	Gene Name	Location	Type(s)
Abi3bp	ABI gene family, member 3 (NESH) binding protein	Extracellular Space	other
Adamts12	ADAM metallopeptidase with thrombospondin type 1 motif 12	Extracellular Space	peptidase
Adcyap1r1	ADCYAP receptor type I	Plasma Membrane	G-protein coupled receptor
Akap12	A-kinase anchoring protein 12	Cytoplasm	transporter
Arhgap20	Rho GTPase activating protein 20	Cytoplasm	other
Astn2	astrotactin 2	Cytoplasm	other
Atf3	activating transcription factor 3	Nucleus	transcription regulator
AW551984	expressed sequence AW551984	Other	other
Clstn2	calsyntenin 2	Plasma Membrane	transporter
Corin	corin, serine peptidase	Plasma Membrane	peptidase
Cxcl12	C-X-C motif chemokine ligand 12	Extracellular Space	cytokine
Cxcl13	C-X-C motif chemokine ligand 13	Extracellular Space	cytokine
Dok5	docking protein 5	Plasma Membrane	other
Dpp6	dipeptidyl peptidase like 6	Plasma Membrane	other
Efemp1	EGF containing fibulin extracellular matrix protein 1	Extracellular Space	enzyme
Egln3	egl-9 family hypoxia inducible factor 3	Cytoplasm	enzyme
Esyt1	extended synaptotagmin 1	Cytoplasm	other
Wbscr17	polypeptide N-acetylgalactosaminyltransferase 17	Cytoplasm	enzyme
Gria3	glutamate ionotropic receptor AMPA type subunit 3	Plasma Membrane	ion channel
Grip1	glutamate receptor interacting protein 1	Plasma Membrane	transcription regulator
Hoxa11	homeobox A11	Nucleus	transcription regulator
Igf1	insulin like growth factor 1	Extracellular Space	growth factor
Kif1a	kinesin family member 1A	Cytoplasm	other
Klhdc8b	kelch domain containing 8B	Cytoplasm	other
Lama4	laminin subunit alpha 4	Extracellular Space	enzyme
Lgi1	leucine rich glioma inactivated 1	Plasma Membrane	other
Megf10	multiple EGF like domains 10	Plasma Membrane	transmembrane receptor
Myl9	myosin light chain 9	Cytoplasm	other
Ntrk3	neurotrophic receptor tyrosine kinase 3	Plasma Membrane	kinase
Opcml	opioid binding protein/cell adhesion molecule like	Plasma Membrane	other
Pde2a	phosphodiesterase 2A	Cytoplasm	enzyme
Plat	plasminogen activator, tissue type	Extracellular Space	peptidase
Prkar1b	protein kinase cAMP-dependent type I regulatory subunit beta	Cytoplasm	kinase
Prkg1	protein kinase cGMP-dependent 1	Cytoplasm	kinase
Rln1	relaxin 1	Extracellular Space	other
Scn3b	sodium voltage-gated channel beta subunit 3	Plasma Membrane	ion channel
Slc44a5	solute carrier family 44 member 5	Plasma Membrane	transporter
Stab1	stabilin 1	Plasma Membrane	transporter
Stc2	stanniocalcin 2	Extracellular Space	other
Svep1	sushi, von Willebrand factor type A, EGF and pentraxin domain containing 1	Cytoplasm	other
Tagln	transgelin	Cytoplasm	other
Tgfb1i1	transforming growth factor beta 1 induced transcript 1	Nucleus	transcription regulator
Thbs2	thrombospondin 2	Extracellular Space	other
Thbs4	thrombospondin 4	Extracellular Space	other
Wnt2	Wnt family member 2	Extracellular Space	cytokine
Wnt2b	Wnt family member 2B	Extracellular Space	other
Zeb2	zinc finger E-box binding homeobox 2	Nucleus	transcription regulator
Spna1	spectrin alpha	Cytoplasm	other
Odz3	teneurin transmembrane protein 3	Plasma Membrane	other
Dbc1	bone morphogenic protein/retinoic acid inducible neural specific 1	Nucleus	peptidase
