# Supplementary material for: Whole embryo culture, transcriptomics and RNA interference identify TBX1 and FGF11 as novel regulators of limb development in the mouse
Source: Sci Rep. 2020 Feb 27;10:3597. doi: 10.1038/s41598-020-60217-w (PMC7046665; doi:10.1038/s41598-020-60217-w)
Supplement: Supplementary file 6 — Supplementary Table 5. [file 41598_2020_60217_MOESM6_ESM.xlsx]

## Sheet: Sheet0
ID	Entrez Gene Name	Location	Type(s)
ALDH1A2	aldehyde dehydrogenase 1 family member A2	Cytoplasm	enzyme
AMELX	amelogenin, X-linked	Extracellular Space	growth factor
BMP4	bone morphogenetic protein 4	Extracellular Space	growth factor
CDKN1A	cyclin dependent kinase inhibitor 1A	Nucleus	kinase
CLDN5	claudin 5	Plasma Membrane	other
CXCR4	C-X-C motif chemokine receptor 4	Plasma Membrane	G-protein coupled receptor
CYP26A1	cytochrome P450 family 26 subfamily A member 1	Cytoplasm	enzyme
DLL1	delta like canonical Notch ligand 1	Plasma Membrane	enzyme
EN2	engrailed homeobox 2	Nucleus	transcription regulator
FGF10	fibroblast growth factor 10	Extracellular Space	growth factor
FGF11	fibroblast growth factor 11	Extracellular Space	growth factor
FGF8	fibroblast growth factor 8	Extracellular Space	growth factor
FGFR1	fibroblast growth factor receptor 1	Plasma Membrane	kinase
FGFR2	fibroblast growth factor receptor 2	Plasma Membrane	kinase
FGFR3	fibroblast growth factor receptor 3	Plasma Membrane	kinase
FGFR4	fibroblast growth factor receptor 4	Plasma Membrane	kinase
FLT4	fms related tyrosine kinase 4	Plasma Membrane	transmembrane receptor
FOXA2	forkhead box A2	Nucleus	transcription regulator
FOXN1	forkhead box N1	Nucleus	transcription regulator
GATA4	GATA binding protein 4	Nucleus	transcription regulator
GATA5	GATA binding protein 5	Nucleus	transcription regulator
GATA6	GATA binding protein 6	Nucleus	transcription regulator
GCM2	glial cells missing homolog 2	Nucleus	transcription regulator
HES1	hes family bHLH transcription factor 1	Nucleus	transcription regulator
HIF1A	hypoxia inducible factor 1 alpha subunit	Nucleus	transcription regulator
HOXD10	homeobox D10	Nucleus	transcription regulator
ISL1	ISL LIM homeobox 1	Nucleus	transcription regulator
KDR	kinase insert domain receptor	Plasma Membrane	kinase
MIR98	microRNA let-7a-1	Cytoplasm	microRNA
MEF2C	myocyte enhancer factor 2C	Nucleus	transcription regulator
MMP9	matrix metallopeptidase 9	Extracellular Space	peptidase
MSC	musculin	Cytoplasm	transcription regulator
MYF5	myogenic factor 5	Nucleus	transcription regulator
NEUROG1	neurogenin 1	Nucleus	transcription regulator
OCLN	occludin	Plasma Membrane	other
PAX9	paired box 9	Nucleus	transcription regulator
PITX2	paired like homeodomain 2	Nucleus	transcription regulator
POU3F4	POU class 3 homeobox 4	Nucleus	transcription regulator
RIPPLY3	ripply transcriptional repressor 3	Nucleus	other
SEMA3C	semaphorin 3C	Extracellular Space	other
SIX1	SIX homeobox 1	Nucleus	transcription regulator
SMARCD3	SWI/SNF related, matrix associated, actin dependent regulator of chromatin, subfamily d, member 3	Nucleus	transcription regulator
SOX9	SRY-box 9	Nucleus	transcription regulator
TBX1	T-box 1	Nucleus	transcription regulator
TBX10	T-box 10	Nucleus	transcription regulator
TJP1	tight junction protein 1	Plasma Membrane	other
TLX1	T-cell leukemia homeobox 1	Nucleus	transcription regulator
WNT11	Wnt family member 11	Extracellular Space	other
YWHAE	tyrosine 3-monooxygenase/tryptophan 5-monooxygenase activation protein epsilon	Cytoplasm	other
